# Supplementary material for: Nanoimprinted Plasmonic Crystals for Cost-Effective SERS Identification of Methylated DNAs
Source: Sensors (Basel). 2024 Jul 16;24(14):4599. doi: 10.3390/s24144599 (PMC11280517; doi:10.3390/s24144599)
Supplement: Supplementary file 1 [file sensors-24-04599-s001.zip]

Archive with 1 entries (1 files):
- sensors-3096535-supplementary.pdf
